# Supplementary material for: Morin protects the blood–brain barrier integrity against cerebral ischemia reperfusion through anti-inflammatory actions in rats
Source: Sci Rep. 2020 Aug 7;10:13379. doi: 10.1038/s41598-020-70214-8 (PMC7414849; doi:10.1038/s41598-020-70214-8)
Supplement: Supplementary file 2 — Supplementary datasets. [file 41598_2020_70214_MOESM2_ESM.xlsx]

## Sheet: figure 1
	Laser Doppler
	Group	N					Time (min)				Unit
			0	20	40	60	80	100	120	140
	Sham	n1	100	100.845	99.2681	100.146	100.148	100.722	100.34	100.324	% of baseline
		n2	100	100.103	100.2	100.483	101.049	100.552	100.408	101.165	% of baseline
		n3	100	101.169	100.704	100.859	100.708	100.996	100.802	100.577	% of baseline
		n4	100	100.197	100.119	100.15	99.8363	100.257	100.399	100.557	% of baseline
		n5	100	100	99.9059	99.9001	99.7657	100.856	100.576	100.601	% of baseline
		n6	100	100.285	100.287	100.438	100.46	100.287	99.7956	99.6521	% of baseline
		Mean	100	100.433	100.081	100.329	100.328	100.612	100.387	100.479
		SD	0	0.465977	0.477023	0.336425	0.504252	0.301594	0.334885	0.491805
	Vehicle	n1	100	25.423	26.2592	25.661	23.6523	25.2479	15.8122	69.684	% of baseline
		n2	100	18.1721	19.1789	17.8187	20.2946	16.3037	16.1795	76.4462	% of baseline
		n3	100	24.6222	17.6374	19.794	27.1108	25.5316	23.4392	75.891	% of baseline
		n4	100	26.959	25.4402	23.091	24.2906	22.8584	20.9551	76.6956	% of baseline
		n5	100	36.6648	20.2541	19.0272	28.912	19.2317	26.9524	74.7686	% of baseline
		n6	100	26.2156	24.5114	21.0993	19.43	20.2675	27.1423	83.0399	% of baseline
		Average	100	26.3428	22.2135	21.0819	23.9484	21.5735	21.7468	76.0876
		SD	0	5.95831	3.63452	2.88217	3.70428	3.62709	5.01828	4.2806
	MB	n1	100	25.5804	6.83595	7.16511	6.72427	8.29366	8.56404	80.7794	% of baseline
		n2	100	26.7958	27.7699	28.2103	27.3048	27.5297	27.5355	76.283	% of baseline
		n3	100	20.1587	21.5851	30.5105	24.1338	23.3518	25.2371	95.6635	% of baseline
		n4	100	10.7542	10.6235	9.54013	10.9512	10.7845	10.8697	75.5597	% of baseline
		n5	100	28.2354	27.8134	27.9856	28.3944	29.403	28.9091	88.841	% of baseline
		n6	100	10.9085	11.5151	11.4257	12.1368	12.7567	12.2718	95.0525	% of baseline
		Average	100	20.4055	17.6905	19.1396	18.2742	18.6866	18.8979	85.3632
		SD	0	7.90348	9.22102	10.8155	9.41275	9.1698	9.27536	9.07351
	MD	n1	100	29.463	28.3218	29.8403	29.3692	29.8309	30.0918	94.08	% of baseline
		n2	100	27.7292	26.6937	27.2629	28.5421	29.5757	28.6848	95.7912	% of baseline
		n3	100	25.8237	26.0176	27.8836	28.4338	28.7563	28.5406	79.5943	% of baseline
		n4	100	27.467	27.8783	27.4435	28.6657	29.1652	29.1848	95.7947	% of baseline
		n5	100	9.51911	11.0532	11.3755	9.74287	9.94577	10.5753	94.6223	% of baseline
		n6	100	28.6784	29.1181	30.1223	29.7623	30.0323	30.1448	97.5846	% of baseline
		Average	100	24.7801	24.8471	25.6547	25.7527	26.2177	26.2037	92.9112
		SD	0	7.57667	6.84917	7.10109	7.86034	7.98487	7.68635	6.63448
	MA	n1	100	30.9119	30.5211	29.5849	28.132	27.5028	28.0172	99.4347	% of baseline
		n2	100	25.7674	25.8757	25.4083	24.9426	24.7793	25.6994	96.8868	% of baseline
		n3	100	25.7963	28.6987	26.3676	26.6156	25.5667	25.7908	91.9284	% of baseline
		n4	100	28.6386	26.5502	26.3122	26.7367	27.8999	27.7952	84.6669	% of baseline
		n5	100	8.44083	8.22988	8.18132	8.63205	7.58795	8.17829	91.0553	% of baseline
		n6	100	25.463	27.4127	26.5648	27.4342	29.1943	28.8329	95.2997	% of baseline
		Average	100	24.1697	24.548	23.7365	23.7489	23.7552	24.0523	93.212
		SD	0	7.99621	8.1629	7.75266	7.48174	8.08106	7.87787	5.21349
	Heart Rate
	Group	N					Time (min)									Unit
			0	20	40	60	80	100	120	140	160	180	200	220	240
	Sham	n1	323	325	327	323	334	332	329	325	331	335	327	333	330	rpm
		n2	334	336	329	334	330	332	335	331	334	345	334	325	330	rpm
		n3	345	323	315	327	321	325	349	330	324	329	335	333	336	rpm
		Mean	334	328	323.667	328	328.333	329.667	337.667	328.667	329.667	336.333	332	330.333	332
		SD	11	7	7.57188	5.56776	6.65833	4.04145	10.2632	3.21455	5.1316	8.0829	4.3589	4.6188	3.4641
	Vehicle	n1	323	326	244	250	263	272	297	321	327	325	338	331	334	rpm
		n2	330	321	250	234	260	264	283	315	322	328	333	342	337	rpm
		n3	349	327	228	226	207	250	261	305	312	323	328	336	345	rpm
		Mean	334	324.667	240.667	236.667	243.333	262	280.333	313.667	320.333	325.333	333	336.333	338.667
		SD	13.4536	3.21455	11.3725	12.2202	31.5013	11.1355	18.1475	8.0829	7.63763	2.51661	5	5.50757	5.68624
	MB	n1	339	315	260	254	276	262	270	314	319	329	325	346	338	rpm
		n2	327	320	246	257	261	270	278	322	329	330	336	344	353	rpm
		n3	332	321	272	268	268	277	280	317	326	327	335	342	351	rpm
		Mean	332.667	318.667	259.333	259.667	268.333	269.667	276	317.667	324.667	328.667	332	344	347.333
		SD	6.02771	3.21455	13.0128	7.37111	7.50555	7.50555	5.2915	4.04145	5.1316	1.52753	6.08276	2	8.14453
	MD	n1	367	337	250	252	262	265	275	309	320	328	334	347	361	rpm
		n2	330	318	261	252	260	266	284	315	323	328	335	341	358	rpm
		n3	338	320	243	258	256	265	276	319	328	334	339	344	354	rpm
		Mean	345	325	251.333	254	259.333	265.333	278.333	314.333	323.667	330	336	344	357.667
		SD	19.4679	10.4403	9.07377	3.4641	3.05505	0.57735	4.93288	5.03322	4.04145	3.4641	2.64575	3	3.51188
	MA	n1	353	321	256	260	272	269	281	311	321	326	341	349	357	rpm
		n2	337	308	244	257	266	273	285	321	329	328	332	335	348	rpm
		n3	346	322	255	259	264	270	279	319	325	333	338	337	352	rpm
		Mean	345.333	317	251.667	258.667	267.333	270.667	281.667	317	325	329	337	340.333	352.333
		SD	8.02081	7.81025	6.65833	1.52753	4.16333	2.08167	3.05505	5.2915	4	3.60555	4.58258	7.57188	4.50925
	Oxygen Saturation
	Group	N					Time (min)									Unit
			0	20	40	60	80	100	120	140	160	180	200	220	240
	Sham	n1	95	92	95	94	89	93	91	92	95	98	96	95	94	% of oxygen saturation
		n2	97	90	88	92	95	93	90	93	89	98	96	95	97	% of oxygen saturation
		n3	95	93	94	89	95	97	96	93	95	92	94	97	95	% of oxygen saturation
		Mean	95.6667	91.6667	92.3333	91.6667	93	94.3333	92.3333	92.6667	93	96	95.3333	95.6667	95.3333
		SD	1.1547	1.52753	3.78594	2.51661	3.4641	2.3094	3.21455	0.57735	3.4641	3.4641	1.1547	1.1547	1.52753
	Vehicle	n1	98	90	83	86	86	88	91	95	92	95	95	96	95	% of oxygen saturation
		n2	95	91	82	82	85	91	90	93	89	92	96	95	98	% of oxygen saturation
		n3	95	93	86	84	80	87	93	96	94	98	95	93	95	% of oxygen saturation
		Mean	96	91.3333	83.6667	84	83.6667	88.6667	91.3333	94.6667	91.6667	95	95.3333	94.6667	96
		SD	1.73205	1.52753	2.08167	2	3.21455	2.08167	1.52753	1.52753	2.51661	3	0.57735	1.52753	1.73205
	MB	n1	95	90	91	87	82	89	90	92	96	95	96	95	95	% of oxygen saturation
		n2	97	92	84	85	82	88	91	90	93	95	94	96	93	% of oxygen saturation
		n3	92	94	80	83	87	89	91	92	90	93	92	94	95	% of oxygen saturation
		Mean	94.6667	92	85	85	83.6667	88.6667	90.6667	91.3333	93	94.3333	94	95	94.3333
		SD	2.51661	2	5.56776	2	2.88675	0.57735	0.57735	1.1547	3	1.1547	2	1	1.1547
	MD	n1	95	93	84	86	84	89	92	94	94	95	96	94	95	% of oxygen saturation
		n2	95	93	89	90	84	88	90	93	94	93	95	92	94	% of oxygen saturation
		n3	98	96	89	88	85	90	93	95	96	94	97	96	98	% of oxygen saturation
		Mean	96	94	87.3333	88	84.3333	89	91.6667	94	94.6667	94	96	94	95.6667
		SD	1.73205	1.73205	2.88675	2	0.57735	1	1.52753	1	1.1547	1	1	2	2.08167
	MA	n1	95	90	85	87	88	91	96	94	97	100	95	98	96	% of oxygen saturation
		n2	100	95	89	82	86	88	93	93	95	97	95	96	99	% of oxygen saturation
		n3	97	98	92	84	86	89	90	92	95	95	96	95	95	% of oxygen saturation
		Mean	97.3333	94.3333	88.6667	84.3333	86.6667	89.3333	93	93	95.6667	97.3333	95.3333	96.3333	96.6667
		SD	2.51661	4.04145	3.51188	2.51661	1.1547	1.52753	3	1	1.1547	2.51661	0.57735	1.52753	2.08167
	Body weight
	Group	N		Time (h)		Unit
			0	24	72
	Sham	n1	350	350	355	gram
		n2	330	330	335	gram
		n3	340	340	350	gram
		n4	350	350	355	gram
		n5	350	350	360	gram
		n6	330	330	335	gram
		Mean	341.667	341.667	348.333
		SD	9.83192	9.83192	10.8012
	Vehicle	n1	350	350	340	gram
		n2	350	350	330	gram
		n3	350	350	345	gram
		n4	340	340	335	gram
		n5	350	350	340	gram
		n6	350	350	345	gram
		Average	348.333	348.333	339.167
		SD	4.08248	4.08248	5.84523
	MB	n1	340	340	335	gram
		n2	350	350	345	gram
		n3	350	350	340	gram
		n4	330	330	325	gram
		n5	340	340	335	gram
		n6	350	350	340	gram
		Average	343.333	343.333	336.667
		SD	8.16497	8.16497	6.8313
	MD	n1	350	350	340	gram
		n2	350	350	345	gram
		n3	350	350	345	gram
		n4	340	340	335	gram
		n5	350	350	345	gram
		n6	350	350	340	gram
		Average	348.333	348.333	341.667
		SD	4.08248	4.08248	4.08248
	MA	n1	330	330	325	gram
		n2	350	350	345	gram
		n3	350	350	345	gram
		n4	340	340	335	gram
		n5	350	350	340	gram
		n6	350	350	340	gram
		Average	345	345	338.333
		SD	8.3666	8.3666	7.52773
	Body temperature
	Group	N			Time (min)			Unit
			0	60	120	180	240
	Sham	n1	37.2	36	36.6	36.5	37.1	degree of celcius
		n2	37.5	36.4	36.5	36.9	37	degree of celcius
		n3	37.3	36.2	36.6	36.5	37.2	degree of celcius
		n4	36.9	36.1	36.4	36.6	37.2	degree of celcius
		n5	37.4	36.5	36.7	36.9	37.3	degree of celcius
		n6	37.1	36.3	36.5	36.8	37.4	degree of celcius
		Mean	37.2333	36.25	36.55	36.7	37.2
		SD	0.216025	0.187083	0.104881	0.189737	0.141421
	Vehicle	n1	37.3	36.7	34	34.9	35.3	degree of celcius
		n2	37.3	36.4	34.9	34.8	35.2	degree of celcius
		n3	37.6	36.1	34.5	34.8	35.2	degree of celcius
		n4	37.4	36.5	34.7	34.9	35.3	degree of celcius
		n5	37.1	36.6	34	34.7	35	degree of celcius
		n6	37.6	36.1	33.8	34.5	34.9	degree of celcius
		Average	37.3833	36.4	34.3167	34.7667	35.15
		SD	0.194079	0.252982	0.444597	0.150555	0.164317
	MB	n1	37	36.1	34.5	34.8	35.4	degree of celcius
		n2	37.2	36.3	34.4	35	35.5	degree of celcius
		n3	37	36.3	34.2	34.9	35.3	degree of celcius
		n4	37.1	36.4	34.4	34.7	35.4	degree of celcius
		n5	37.4	36.3	34.2	34.6	35.2	degree of celcius
		n6	37.2	36.2	34.3	34.9	35.5	degree of celcius
		Average	37.15	36.2667	34.3333	34.8167	35.3833
		SD	0.151658	0.10328	0.121106	0.147196	0.116905
	MD	n1	36.8	36.2	34	34.5	35.3	degree of celcius
		n2	37.1	36.1	34.5	34.7	35.4	degree of celcius
		n3	37.4	36.4	34.2	34.6	35.3	degree of celcius
		n4	36.9	36.1	34	34.7	35.5	degree of celcius
		n5	37.3	36.2	34.4	34.9	35.8	degree of celcius
		n6	37.1	36.4	34.3	34.8	35.5	degree of celcius
		Average	37.1	36.2333	34.2333	34.7	35.4667
		SD	0.228035	0.136626	0.206559	0.141421	0.18619
	MA	n1	37.1	36.3	34.5	34.7	35.3	degree of celcius
		n2	37.4	36.3	34.6	34.7	35.5	degree of celcius
		n3	37.5	36.6	34	34.5	35.3	degree of celcius
		n4	37.4	36.4	34.2	34.6	35.4	degree of celcius
		n5	37.2	36.1	33.9	34.5	35.2	degree of celcius
		n6	37.2	36.2	34.3	34.7	35.6	degree of celcius
		Average	37.3	36.3167	34.25	34.6167	35.3833
		SD	0.154919	0.17224	0.273861	0.0983192	0.147196

## Sheet: figure 2
	TTC staining		Infarct volume (%) (24 h)
	Groups	n1	n2	n3	n4	n5	n6	Mean	SD	SEM
	Sham	0	0	0	0	0	0	0	0	0
	Vehicle	36.8959	35.9624	30.8689	36.1969	34.3512	31.1598	34.2392	2.63493	1.0757
	MB	20.8649	12.6529	14.7869	1.55367	27.0954	17.7987	15.7921	8.61536	3.51721
	MD	8.89191	8.09205	11.5642	10.3604	26.2487	11.5436	12.7835	6.7433	2.75294
	MA	14.3539	10.2114	17.5617	2.68191	15.2871	19.8723	13.3281	6.14319	2.50795
	Neurological scores			Neurological scores
	Groups	n1	n2	n3	n4	n5	n6	Mean	SD	SEM
	Sham	0	0	0	0	0	0	0	0	0
	Vehicle	3	3	3	3	4	4	3.33333	0.516398	0.210819
	MB	2	2	1	1	1	1	1.33333	0.516398	0.210819
	MD	1	2	1	1	2	1	1.33333	0.516398	0.210819
	MA	1	2	1	1	1	1	1.16667	0.408248	0.166667

## Sheet: figure 3
	ROS assay		% of control
	Groups	n1	n2	n3	Mean	SD	SEM
	Sham	100	100	100	100	0	0
	Vehicle	130.542	130	130	130.181	0.312924	0.180667
	MB	100	88.469	90	92.823	6.26243	3.61561
	MD	78.45	68.15	78.5	75.0333	5.96119	3.4417
	MA	60.5	71.65	71.17	67.7733	6.30346	3.63931
	MDA assay		nmol/mg protein
	Groups	n1	n2	n3	Mean	SD	SEM
	Sham	1.023	0.441	1.022	0.828667	0.33573	0.193834
	Vehicle	5.276	7.374	4.491	5.71367	1.4905	0.86054
	MB	4.788	3.109	3.698	3.865	0.851867	0.491826
	MD	3.025	2.233	3.561	2.93967	0.6681	0.385728
	MA	1.348	2.792	2.359	2.16633	0.741029	0.427833

## Sheet: figure 4
	GFAP		GFAP/actin
	Groups	n1	n2	n3	Mean	SD	SEM
	Sham	100	100	100	100	0	0
	Vehicle	172.455	185.379	147.05	168.295	19.5001	11.2584
	MB	35.0112	97.8094	39.0388	57.2865	35.1516	20.2948
	MD	34.3769	110.615	62.9811	69.3242	38.5126	22.2352
	MA	26.7329	78.8048	77.0957	60.8778	29.5827	17.0796
	Iba1		Iba1/actin
	Groups	n1	n2	n3	Mean	SD	SEM
	Sham	100	100	100	100	0	0
	Vehicle	159.394	156.079	136.945	150.806	12.1176	6.99608
	MB	74.2142	38.1754	85.2992	65.8963	24.6385	14.225
	MD	75.0849	23.435	59.01	52.51	26.4314	15.2602
	MA	46.1294	28.6402	22.4585	32.4094	12.2773	7.0883

## Sheet: figure 5
	TLR4		TLR4/actin
	Groups	n1	n2	n3	Mean	SD	SEM
	Sham	100	100	100	100	0	0
	Vehicle	134.298	156.152	170.092	153.514	18.0425	10.4169
	MB	104.32	155.449	142.852	134.207	26.6382	15.3796
	MD	105.878	131.677	133.539	123.698	15.4605	8.92615
	MA	99.991	127.315	101.664	109.657	15.3152	8.84223
	NF-ĸB		NF-ĸB/actin
	Groups	n1	n2	n3	Mean	SD	SEM
	Sham	100	100	100	100	0	0
	Vehicle	157.372	162.783	174.664	164.94	8.84522	5.10679
	MB	99.3404	147.135	131.697	126.058	24.3912	14.0823
	MD	62.6846	112.65	124.669	100.001	32.871	18.9781
	MA	86.443	97.5556	133.958	105.986	24.8542	14.3496
	TNF-α		TNF-α/actin
	Groups	n1	n2	n3	Mean	SD	SEM
	Sham	100	100	100	100	0	0
	Vehicle	132.9	152.22	154.264	146.462	11.7886	6.80617
	MB	61.5954	110.72	88.9521	87.0893	24.6154	14.2117
	MD	66.8689	117.984	99.3895	94.7473	25.8716	14.937
	MA	53.0136	59.1431	69.9357	60.6975	8.56748	4.94644
	IL-1β		IL-1β/actin
	Groups	n1	n2	n3	Mean	SD	SEM
	Sham	100	100	100	100	0	0
	Vehicle	183.44	144.345	194.657	174.147	26.412	15.249
	MB	91.0999	96.0672	144.932	110.7	29.7499	17.1761
	MD	96.0266	48.5251	126.135	90.2291	39.1287	22.5909
	MA	37.5639	30.8254	90.7208	53.0367	32.8089	18.9422
	iNOS		iNOS/actin
	Groups	n1	n2	n3	Mean	SD	SEM
	Sham	100	100	100	100	0	0
	Vehicle	232.856	235.785	344.265	270.969	63.4938	36.6582
	MB	104.356	165.491	217.249	162.365	56.5111	32.6267
	MD	125.825	113.986	261.119	166.976	81.7443	47.1951
	MA	123.255	124.995	143.576	130.609	11.2635	6.50298
	MMP-9		MMP-9/actin
	Groups	n1	n2	n3	Mean	SD	SEM
	Sham	100	100	100	100	0	0
	Vehicle	161.274	218.57	156.568	178.804	34.5185	19.9293
	MB	54.0413	160.116	95.3831	103.18	53.4654	30.8682
	MD	81.811	93.4947	89.5385	88.2814	5.94242	3.43086
	MA	38.8416	78.68	54.2078	57.2431	20.0919	11.6001

## Sheet: figure 6
	MPO activity		pmol/min/mL
	Groups	n1	n2	n3	Mean	SD	SEM
	Sham	18	13.9394	17.5758	16.5051	2.23203	1.28866
	Vehicle	35.9697	31.7879	27.5151	31.7576	4.22736	2.44067
	MB	25.1515	22.8182	22.1818	23.3838	1.56357	0.902729
	MD	21.3939	21.2121	20.6061	21.0707	0.412537	0.238179
	MA	15.6364	20.5454	23.2121	19.798	3.84279	2.21864

## Sheet: figure 7
	EV leakage		OD620nm/g
	Groups	n1	n2	n3	Mean	SD	SEM
	Sham	0	0	0	0	0	0
	Vehicle	0.340638	0.310667	0.383796	0.345034	0.0367624	0.0212248
	MB	0.241871	0.170952	0.2	0.204275	0.0356523	0.0205838
	MD	0.261429	0.204545	0.19	0.218658	0.0377476	0.0217936
	MA	0.225365	0.161187	0.184823	0.190458	0.0324581	0.0187397
	Occludin		Occludin/actin
	Groups	n1	n2	n3	Mean	SD	SEM
	Sham	100	100	100	100	0	0
	Vehicle	57.9169	30.5674	26.2978	38.2607	17.1561	9.90509
	MB	87.4	65.8226	83.1542	78.7923	11.4309	6.59962
	MD	99.5653	70.0544	76.8856	82.1685	15.4484	8.91916
	MA	106.096	55.2797	76.1735	79.183	25.5415	14.7464
	Claudin		Claudin/actin
	Groups	n1	n2	n3	Mean	SD	SEM
	Sham	100	100	100	100	0	0
	Vehicle	159.394	156.079	136.945	150.806	12.1176	6.99608
	MB	74.2142	38.1754	85.2992	65.8963	24.6385	14.225
	MD	75.0849	23.435	59.01	52.51	26.4314	15.2602
	MA	46.1294	28.6402	22.4585	32.4094	12.2773	7.0883

## Sheet: figure 8
	Caspase-3		Caspase-3/actin
	Groups	n1	n2	n3	Mean	SD	SEM
	Sham	100	100	100	100	0	0
	Vehicle	216.958	256.473	375.852	283.094	82.7244	47.7609
	MB	191.834	119.597	238.305	183.246	59.8181	34.536
	MD	153.194	223.026	119.159	165.126	52.9516	30.5716
	MA	70.8725	114.417	116.118	100.469	25.6454	14.8064
	Caspase-3 activity		% of control
	Groups	n1	n2	n3	Mean	SD	SEM
	Sham	100	100	100	100	0	0
	Vehicle	194.554	187.945	172.046	184.848	11.5691	6.67945
	MB	124.696	125.019	98.7906	116.169	15.0506	8.68946
	MD	105.839	115.683	130.843	117.455	12.5957	7.27213
	MA	108.982	116.03	111.316	112.109	3.59046	2.07295
	TUNEL assay		Apoptotic index (%)
	Groups	n1	n2	n3	Mean	SD	SEM
	Sham	0	0	0	0	0	0
	Vehicle	28.5714	53.8462	31.1475	37.855	13.9085	8.03007
	MB	15.7895	18.2927	20.4545	18.1789	2.33462	1.34789
	MD	23.5294	22.3684	12.963	19.6203	5.79454	3.34548
	MA	22.2222	16.3636	23.8095	20.7985	3.92181	2.26426
	H&E		Pyknotic cells (%)
	Groups	n1	n2	n3	Mean	SD	SEM
	Sham	0	0	0	0	0	0
	Vehicle	42.5993	46.9613	47.9167	45.8258	2.83475	1.63664
	MB	15.7895	24.6212	22.8916	21.1008	4.6803	2.70217
	MD	24.5098	19.1919	27.907	23.8696	4.39266	2.5361
	MA	28.4264	14.876	19.4093	20.9039	6.89772	3.9824
